# Supplementary material for: Screening of Membrane Protein Production by Comparison of Transient Expression in Insect and Mammalian Cells
Source: Biomolecules. 2023 May 11;13(5):817. doi: 10.3390/biom13050817 (PMC10216445; doi:10.3390/biom13050817)
Supplement: Supplementary file 1 [file biomolecules-13-00817-s001.zip]

Archive with 1 entries (1 files):
- biomolecules-2188228-supplementary.pdf
